# Supplementary material for: Steep Decline in Binding Capability of SARS-CoV-2 Omicron Variant (B.1.1.529) RBD to the Antibodies in Early COVID-19 Convalescent Sera and Inactivated Vaccine Sera
Source: Viruses. 2022 Feb 7;14(2):335. doi: 10.3390/v14020335 (PMC8877760; doi:10.3390/v14020335)
Supplement: Supplementary file 1 [file viruses-14-00335-s001.zip]

Archive with 1 entries (1 files):
- viruses-1548306-supplementary.pdf
